# Supplementary material for: Effects of seedling age at transplanting on root-shoot traits and yield in direct-seeded maize
Source: PLoS One. 2026 Jul 15;21(7):e0352438. doi: 10.1371/journal.pone.0352438 (PMC13372174; doi:10.1371/journal.pone.0352438)
Supplement: S1 Data — (XLS) [file pone.0352438.s001.xls]

## Sheet: leaf area
	Wenduhua
		4H1L	3H1L	2H1L	CK
	Repeat 1	5448.98	6154.27	6141.38	7014.13
	Repeat 2	5807.57	6187.01	6067.13	6664.54
	Repeat 3	5510.2	6103.2	6434.52	6810.69
	Repeat 4	5816.25	6259.06	6576.09	6229.94
	Repeat 5	5548.05	6185.48	6047.1	6525.38
	Repeat 6	5370.98	6136.99	6041.59	7191.59
	Average	5583.67	6171	6217.97	6739.38
	Dongsheng
		4H1L	3H1L	2H1L	CK
	Repeat 1	7576.27	8621.7	8010.82	9185.02
	Repeat 2	7847.32	8051.55	7850.48	8894.92
	Repeat 3	7392.3	8480.62	8068.5	8875.88
	Repeat 4	7940.4	8120.25	7952.93	8354.85
	Repeat 5	7724.32	8045.18	7769.02	8215.88
	Repeat 6	7254.82	8769.72	8115.98	8172.07
	Average	7622.57	8348.17	7961.29	8616.44

## Sheet: SLW
		specific leaf weight
	Wenduhua	V4	V3	V2	CK
	Repeat 1	0.00759592	0.0086509	0.0078598	0.00843583
	Repeat 2	0.00733181	0.00806367	0.008312	0.00793153
	Repeat 3	0.00698341	0.0083022	0.00824304	0.00753081
	Repeat 4	0.00745841	0.00906685	0.00817811	0.00815739
	Repeat 5	0.0074729	0.0077585	0.00753584	0.00863705
	Repeat 6	0.00661704	0.00841128	0.00763376	0.00855722
		specific leaf weight
	Dongsheng	V4	V3	V2	CK
	Repeat 1	0.00661803	0.00698702	0.00717654	0.00758517
	Repeat 2	0.00698837	0.00743584	0.00648751	0.00754812
	Repeat 3	0.00662987	0.00747586	0.00729588	0.00735477
	Repeat 4	0.00693164	0.00754287	0.00701	0.00747829
	Repeat 5	0.00706469	0.00690849	0.00658126	0.00744656
	Repeat 6	0.00651153	0.00732977	0.00730253	0.00732073

## Sheet: SPAD
Wenduhua		2L1H	3L1H	4L1H	CK		Dongshen		2L1H	3L1H	4L1H	CK
Upper	Repeat 1	58.3	53.7	44.1	57		Upper	Repeat 1	50.4	47.8	47	54.1
	Repeat 2	57.2	56.5	58.2	58.2			Repeat 2	55.1	53.3	54.4	59
	Repeat 3	57.2	56.5	51.8	56.8			Repeat 3	57.5	57.6	58.6	58.5
	Repeat 4	54.3	49.1	53.3	49.2			Repeat 4	51.1	43.5	53.2	48.8
	Repeat 5	57.8	55.9	60.8	56.7			Repeat 5	54.7	52.7	56.3	56.7
	Repeat 6	57.2	55.4	52.9	56.1			Repeat 6	62.6	57.7	54.3	58.2
	Repeat 7	55.4	55	38.7	53.8			Repeat 7	49.8	48.9	50.5	52.2
	Repeat 8	52.1	55.7	48.8	56.3			Repeat 8	56.4	57.4	57.3	55.7
	Repeat 9	52.2	57.3	53.9	61.2			Repeat 9	57	59	58	56.9
	Repeat 10	53.6	52.1	51.2	55.1			Repeat 10	44	48.2	49	54.3
	Repeat 11	60.8	56.4	56.7	61.3			Repeat 11	51.6	56.7	50.9	62
	Repeat 12	55.4	57.3	56.9	58.9			Repeat 12	57.5	62.8	56.7	61.2
	Repeat 13	54.3	48.7	41.9	57.7			Repeat 13	51.2	52.8	40.9	59.5
	Repeat 14	56.8	57.7	49.4	62.6			Repeat 14	59.4	58.5	44	60.2
	Repeat 15	55.8	55	55	58.6			Repeat 15	60.8	64.5	55.7	67.4
	Repeat 16	50.8	54.2	42	54.9			Repeat 16	49.2	69.4	45.6	57
	Repeat 17	57.3	56.2	50.6	59.6			Repeat 17	60.2	58.6	56.1	59.7
	Repeat 18	56.3	57.9	56.1	57.6			Repeat 18	62.4	62.6	58.3	63.5
Middle	Repeat 1	58.9	58.8	54.5	54.7		Middle	Repeat 1	62.9	67.4	62.5	69.4
	Repeat 2	59.3	59.2	53.8	55.4			Repeat 2	63.8	66.3	63.8	68.5
	Repeat 3	57.3	59.8	55.5	54.1			Repeat 3	58.6	65.5	65.4	63.7
	Repeat 4	58	59.7	59.7	55.4			Repeat 4	64.9	58.6	64.8	67.5
	Repeat 5	59.6	58	55.1	53.5			Repeat 5	68	61.2	64.9	66.2
	Repeat 6	57.9	58.3	60.1	53.8			Repeat 6	67	61.2	68.8	62.1
	Repeat 7	56.2	58.8	52.6	61.1			Repeat 7	63.3	60.6	62.1	70.4
	Repeat 8	55.1	58.4	55.3	60.9			Repeat 8	61.3	66.4	63.6	69.2
	Repeat 9	56.7	58.8	54.5	63.1			Repeat 9	63.3	69.7	62.8	70
	Repeat 10	55.2	61.9	59.9	59.8			Repeat 10	65.8	67.1	67.3	66.5
	Repeat 11	57.3	61.3	58.37	57.6			Repeat 11	65.5	65.8	66.9	64.1
	Repeat 12	56.1	61.5	61.6	58.5			Repeat 12	65.1	64.9	66	64.2
	Repeat 13	55.1	56.7	55.2	63			Repeat 13	64.7	65.3	59.7	65
	Repeat 14	57.3	56	56	57.9			Repeat 14	67.4	66.9	61.8	68
	Repeat 15	56.1	58.3	51.5	61.2			Repeat 15	65.2	65.9	62.5	67.6
	Repeat 16	58.9	58.7	55.8	60.8			Repeat 16	71.1	69	59.9	70.5
	Repeat 17	58.5	57.4	54.8	60.3			Repeat 17	69.3	68.1	61.9	64
	Repeat 18	55.9	57.1	56.7	59.7			Repeat 18	66.7	71.9	61.9	63.7
Lower	Repeat 1	57	58.9	53.2	55.9		Lower	Repeat 1	60	65.5	62.7	63.8
	Repeat 2	57.3	57.5	52.1	55			Repeat 2	65.7	64	59.5	65.9
	Repeat 3	53.1	56.9	55.3	53.1			Repeat 3	67.2	62.3	56.8	61.4
	Repeat 4	55.8	59.6	54.6	52.1			Repeat 4	64.6	70.3	62.6	62.9
	Repeat 5	57	57.6	57.6	51.2			Repeat 5	67.3	64.2	68	61.2
	Repeat 6	50.9	59.1	56	48			Repeat 6	71.7	67.4	60.2	65.1
	Repeat 7	54.1	60.6	53.5	59.2			Repeat 7	61.3	64.4	61.7	65
	Repeat 8	55.4	56.2	55.2	59.2			Repeat 8	60.9	63.2	55	63.3
	Repeat 9	54	56.9	53.2	56			Repeat 9	61.7	64.6	57.7	62.1
	Repeat 10	51.7	59	57.1	60.4			Repeat 10	57.8	66	60.9	66.6
	Repeat 11	54.7	59.7	57.2	53.9			Repeat 11	60.4	64.4	64.9	69
	Repeat 12	45.8	60	58.5	54.2			Repeat 12	64.8	64.4	52.4	64.2
	Repeat 13	52.2	58	55.5	55.3			Repeat 13	63.6	63.2	63.2	61.6
	Repeat 14	49.9	54.2	53.7	57.2			Repeat 14	68.7	63.3	65.1	67.5
	Repeat 15	48.3	54.7	52.1	54.6			Repeat 15	67.6	64.5	59.3	64
	Repeat 16	59	58.4	54.3	56.8			Repeat 16	65.1	65.6	66.1	63.3
	Repeat 17	57.9	60.9	53.4	56.2			Repeat 17	65.8	64.3	61.7	63.7
	Repeat 18	56.9	57.6	50.8	54.2			Repeat 18	66.6	62	63.6	66.7

## Sheet: dry matter
	Silking													Matury period
	wnduhua	Dry matter/plant					dongshen	Dry matter/plant						wenduhua	Dry matter/plant					dongshen	Dry matter/plant
		2L1H	3L1H	4L1H	CK			2L1H	3L1H	4L1H	CK				2L1H	3L1H	4L1H	CK			2L1H	3L1H	4L1H	CK
	Repeat 1	168.13	178.984	139.804	169.245		Repeat 1	178.458	178.76	161.12	185.235			Repeat 1	355.14	408.31	265.68	397.16		Repeat 1	371.05	386.84	316.11	419.14
	Repeat 2	167.38	171.51	158.193	177.677		Repeat 2	168.575	181.51	164.07	178.285			Repeat 2	341.7	398.03	292.21	391.83		Repeat 2	365.77	414.63	332.08	399.82
	Repeat 3	166.62	198.468	140.436	177.648		Repeat 3	173.647	181.99	158.05	189.25			Repeat 3	354.46	374.34	285.96	394.87		Repeat 3	351.63	385.14	339.63	414.99
	Repeat 4	160.4	176.254	152.002	185.709		Repeat 4	160.364	183.11	155.08	195.24			Repeat 4	368.18	383.23	298.36	393.54		Repeat 4	355.13	390.58	321.9	427.69
	Repeat 5	157.17	171.596	142.343	190.084		Repeat 5	163.758	185.81	163.76	195.61			Repeat 5	364.79	368.69	299.24	409.95		Repeat 5	366.38	396.17	352.65	396.58
	Repeat 6	172.34	166.77	144.557	200.37		Repeat 6	176.298	178.58	154.57	179.095			Repeat 6	393.25	381.66	286.49	400.66		Repeat 6	339.92	383.01	342.2	393.82
	Average	165.34	177.264	146.222	183.455		Average	170.183	181.627	159.442	187.119			Average	362.92	385.71	287.99	398.002		Average	358.313	392.728	334.095	408.673
		Leaf dry matter						Leaf dry matter							grain						grain
		2L1H	3L1H	4L1H	CK			2L1H	3L1H	4L1H	CK				2L1H	3L1H	4L1H	CK			2L1H	3L1H	4L1H	CK
	Repeat 1	53.78	53.24	41.39	50.82		Repeat 1	55.75	60.24	47.24	62.48			Repeat 1	177.07	193.74	129.66	202.63		Repeat 1	179.87	194.66	144.8	212.43
	Repeat 2	50.43	49.89	42.58	52.86		Repeat 2	59.2671	64.28	54.84	59.8256			Repeat 2	167.54	193.38	137.59	197.7		Repeat 2	179.09	208.41	153.58	197.13
	Repeat 3	46.12	56.75	38.48	51.29		Repeat 3	58.8668	59.87	54.57	67.14			Repeat 3	176.47	186.21	139.21	196.48		Repeat 3	178.51	194.33	165.13	207.54
	Repeat 4	48.27	50.67	41.46	59.17		Repeat 4	50.93	61.25	55.04	65.28			Repeat 4	172.86	197.11	128.69	203.98		Repeat 4	175.47	202.41	154.15	216.81
	Repeat 5	45.57	47.99	43.38	56.36		Repeat 5	51.13	63.4	49.01	69.67			Repeat 5	174.98	185.97	127.56	195.45		Repeat 5	183.87	192.88	164.33	204.52
	Repeat 6	53.04	51.62	35.54	61.54		Repeat 6	57.49	55.58	50.14	61.18			Repeat 6	186.28	193.03	132.77	203.7		Repeat 6	170.59	197.63	154.06	197.66
	Average	49.535	51.6933	40.4717	55.34		Average	55.5723	60.77	51.8067	64.2626			Average	175.867	191.573	132.58	199.99		Average	177.9	198.387	156.008	206.015
		non-leaf organ dry matter						non-leaf organ dry matter							Non-grain organs						Non-grain organs
		2L1H	3L1H	4L1H	CK		Repeat 1	2L1H	3L1H	4L1H	CK				2L1H	3L1H	4L1H	CK			2L1H	3L1H	4L1H	CK
	Repeat 1	114.35	125.744	98.4136	118.425		Repeat 2	122.708	118.52	113.88	122.755			Repeat 1	178.07	214.57	136.02	194.53		Repeat 1	191.18	192.18	171.31	206.71
	Repeat 2	116.95	121.62	115.613	124.817		Repeat 3	109.308	117.23	109.23	118.459			Repeat 2	174.16	204.65	154.62	194.13		Repeat 2	186.68	206.22	178.5	202.69
	Repeat 3	120.5	141.718	101.956	126.358		Repeat 4	114.78	122.12	103.48	122.11			Repeat 3	177.99	188.13	146.75	198.39		Repeat 3	173.12	190.81	174.5	207.45
	Repeat 4	112.13	125.584	110.542	126.539		Repeat 5	109.434	121.86	100.04	129.96			Repeat 4	195.32	186.12	169.67	189.56		Repeat 4	179.66	188.17	167.75	210.88
	Repeat 5	111.6	123.606	98.9625	133.724		Repeat 6	112.628	122.41	114.75	125.94			Repeat 5	189.81	182.72	171.68	214.5		Repeat 5	182.51	203.29	188.32	192.06
	Repeat 6	119.3	115.15	109.017	138.83		Average	118.808	123	104.43	117.915			Repeat 6	206.97	188.63	153.72	196.96		Repeat 6	169.33	185.38	188.14	196.16
	Average	115.805	125.57	105.751	128.115			114.611	120.857	107.635	122.856			Average	187.053	194.137	155.41	198.012		Average	180.413	194.342	178.087	202.658
		leaf dry matter ratio(%)						leaf dry matter ratio(%)							grain dry matter ratio(%)						grain dry matter ratio(%)
		2L1H	3L1H	4L1H	CK		Repeat 1	2L1H	3L1H	4L1H	CK				2L1H	3L1H	4L1H	CK			2L1H	3L1H	4L1H	CK
	Repeat 1	31.9872	29.7457	29.6058	30.0274		Repeat 2	31.2398	33.6988	29.3198	33.7301			Repeat 1	49.8592	47.4492	48.8031	51.0197		Repeat 1	48.4759	50.3205	45.8068	50.6823
	Repeat 2	30.129	29.0887	26.9164	29.7506		Repeat 3	35.1577	35.414	33.4248	33.5562			Repeat 2	49.0313	48.5843	47.086	50.4556		Repeat 2	48.9625	50.2641	46.2479	49.3047
	Repeat 3	27.6798	28.594	27.4004	28.8717		Repeat 4	33.9003	32.8974	34.527	35.4769			Repeat 3	49.7856	49.7435	48.6816	49.7581		Repeat 3	50.7664	50.457	48.6206	50.0108
	Repeat 4	30.0935	28.7483	27.276	31.8617		Repeat 5	31.759	33.4498	35.4914	33.4358			Repeat 4	46.9499	51.4339	43.1325	51.8321		Repeat 4	49.4101	51.8229	47.8875	50.6933
	Repeat 5	28.9941	27.9669	30.4758	29.6501		Repeat 6	31.2229	34.1209	29.9279	35.6168			Repeat 5	47.9673	50.4407	42.628	47.6765		Repeat 5	50.1856	48.6862	46.5986	51.5709
	Repeat 6	30.7764	30.9528	24.5854	30.7132		Average	32.6096	31.1233	32.4384	34.1606			Repeat 6	47.3694	50.5764	46.3437	50.8411		Repeat 6	50.1853	51.5992	45.0205	50.1904
	Average	29.9433	29.1827	27.71	30.1458			32.6482	33.4507	32.5215	34.3294			Average	48.4938	49.7047	46.1125	50.2639		Average	49.6643	50.525	46.697	50.4088
		non-leaf dry matter ratio(%)						non-leaf dry matter ratio(%)							non-grain organs dry matter ratio(%)						non-grain organs dry matter ratio(%)
		2L1H	3L1H	4L1H	CK			2L1H	3L1H	4L1H	CK				2L1H	3L1H	4L1H	CK			2L1H	3L1H	4L1H	CK
	Repeat 1	68.0128	70.2543	70.3942	69.9726		Repeat 1	68.7602	66.3012	70.6802	66.2699			Repeat 1	50.1408	52.5508	51.1969	48.9803		Repeat 1	51.5241	49.6795	54.1932	49.3177
	Repeat 2	69.871	70.9113	73.0836	70.2494		Repeat 2	64.8423	64.586	66.5752	66.4438			Repeat 2	50.9687	51.4157	52.914	49.5444		Repeat 2	51.0375	49.7359	53.7521	50.6953
	Repeat 3	72.3202	71.406	72.5996	71.1283		Repeat 3	66.0997	67.1026	65.473	64.5231			Repeat 3	50.2144	50.2565	51.3184	50.2419		Repeat 3	49.2336	49.543	51.3794	49.9892
	Repeat 4	69.9065	71.2517	72.724	68.1383		Repeat 4	68.241	66.5502	64.5086	66.5642			Repeat 4	53.0501	48.5661	56.8675	48.1679		Repeat 4	50.5899	48.1771	52.1125	49.3067
	Repeat 5	71.0059	72.0331	69.5242	70.3499		Repeat 5	68.7771	65.8791	70.0721	64.3832			Repeat 5	52.0327	49.5593	57.372	52.3235		Repeat 5	49.8144	51.3138	53.4014	48.4291
	Repeat 6	69.2236	69.0472	75.4146	69.2868		Repeat 6	67.3904	68.8767	67.5616	65.8394			Repeat 6	52.6306	49.4236	53.6563	49.1589		Repeat 6	49.8147	48.4008	54.9795	49.8096
	Average	70.0567	70.8173	72.29	69.8542		Average	67.3518	66.5493	67.4785	65.6706			Average	51.5062	50.2953	53.8875	49.7361		Average	50.3357	49.475	53.303	49.5912

## Sheet: SUE
wenduhua		Photo					PAR					SUE
		2L1H	3L1H	4L1H	CK		2L1H	3L1H	4L1H	CK		2L1H	3L1H	4L1H	CK
Upper	Repeat 1	28.42	32.5743	21.7564	33.8636		1000.63	1000.14	999.743	999.477		0.0284022	0.0325697	0.0217619	0.0338814
	Repeat 2	29.9855	31.1689	26.1228	34.8449		999.74	1000.21	999.853	999.748		0.0299933	0.0311623	0.0261266	0.0348537
	Repeat 3	24.0616	31.5027	23.6618	31.1906		1000.24	999.795	999.084	1000.04		0.0240558	0.0315091	0.0236835	0.0311892
Middle	Repeat 1	28.6338	33.2686	23.8598	32.6179		999.29	999.79	999.08	999.756		0.0286542	0.0332756	0.0238818	0.0326259
	Repeat 2	27.5588	31.3072	21.5225	30.1758		999.267	1000.04	1000.34	999.178		0.027579	0.031306	0.0215151	0.0302007
	Repeat 3	25.2274	31.9765	21.1932	33.7435		999.213	999.646	1003.07	999.405		0.0252473	0.0319878	0.0211284	0.0337636
Lower	Repeat 1	26.3206	33.1822	23.8386	35.4311		999.761	998.939	1000.24	1000.68		0.0263269	0.0332174	0.0238329	0.0354069
	Repeat 2	28.7692	32.3681	28.2066	32.9546		1000.33	999.862	999.979	1000.14		0.0287598	0.0323726	0.0282072	0.0329501
	Repeat 3	27.4613	33.1524	26.9274	32.3929		999.309	999.922	1000.18	999.476		0.0274803	0.033155	0.0269225	0.0324098
Average	Repeat 1											0.0277944	0.0330209	0.0231589	0.0339714
	Repeat 2											0.0287774	0.0316136	0.025283	0.0326681
	Repeat 3											0.0255945	0.0322173	0.0239114	0.0324542
dongsheng		Photo					PAR					SUE
		2L1H	3L1H	4L1H	CK		2L1H	3L1H	4L1H	CK		2L1H	3L1H	4L1H	CK
Upper	Repeat 1	28.3624	37.9085	27.1198	42.0374		1000.03	999.58	1000.18	999.41		0.0283615	0.0379245	0.0271149	0.0420622
	Repeat 2	33.9599	41.2974	31.322	42.5304		1000.16	999.347	999.291	999.937		0.0339546	0.0413244	0.0313443	0.0425331
	Repeat 3	29.1401	40.6532	28.9207	37.064		999.967	1000.17	999.905	999.623		0.0291411	0.0406461	0.0289234	0.0370779
Middle	Repeat 1	28.6338	37.8268	29.9595	37.6753		999.193	1000.43	999.886	999.915		0.028657	0.0378107	0.0299629	0.0376785
	Repeat 2	31.5225	40.5932	32.2791	36.232		999.181	999.784	1000.46	999.246		0.0315483	0.040602	0.0322643	0.0362594
	Repeat 3	31.1932	33.842	28.3638	35.0203		999.987	999.633	999.468	999.982		0.0311936	0.0338544	0.0283789	0.035021
Lower	Repeat 1	31.4826	27.7702	27.4703	35.5351		999.201	999.122	1000.28	999.062		0.0315078	0.0277946	0.0274626	0.0355684
	Repeat 2	30.8793	25.37	28.256	33.089		1000.44	1000.27	999.923	1000.16		0.0308657	0.0253632	0.0282582	0.0330837
	Repeat 3	35.0403	31.0071	25.6165	36.8579		999.82	999.981	999.492	998.522		0.0350467	0.0310077	0.0256295	0.0369124
Average	Repeat 1											0.0295088	0.0345099	0.0281801	0.0384364
	Repeat 2											0.0321229	0.0357632	0.0306223	0.0372921
	Repeat 3											0.0317938	0.0351694	0.0276439	0.0363371

## Sheet: WUE
		Photo					Trmmol					WUE
wenduhua		2L1H	3L1H	4L1H	CK		2L1H	3L1H	4L1H	CK		2L1H	3L1H	4L1H	CK
Upper	Repeat 1	28.4219	32.5743	21.7564	33.8636		3.34577	4.40352	2.43814	5.3889		8.49487	7.39734	8.92335	6.28396
	Repeat 2	29.9855	31.1689	26.1228	34.8449		3.33837	4.80961	2.45425	5.30352		8.98208	6.48054	10.6439	6.57014
	Repeat 3	24.0616	31.5027	23.6618	31.1906		3.34442	4.85316	2.48682	5.30774		7.19455	6.49117	9.51488	5.87643
Middle	Repeat 1	28.6338	33.2686	23.8598	32.6179		3.58105	5.2205	2.85511	5.39643		7.99594	6.37268	8.35689	6.04436
	Repeat 2	27.5588	31.3072	21.5225	30.1758		3.78856	4.48897	2.81856	5.41907		7.27421	6.97427	7.63598	5.56845
	Repeat 3	25.2274	31.9765	21.1932	33.7435		3.8669	4.4237	2.8465	5.62607		6.52394	7.22844	7.44533	5.9977
Lower	Repeat 1	26.3206	33.1822	23.8386	35.4311		3.3729	4.16465	2.53092	5.391		7.80354	7.96758	9.41897	6.57226
	Repeat 2	28.7692	32.3681	28.2066	32.9546		3.38429	4.16002	2.68071	5.03071		8.50082	7.78075	10.5221	6.55069
	Repeat 3	27.4613	33.1524	26.9274	32.3929		3.3645	4.14374	2.55241	4.59925		8.16208	8.0006	10.5498	7.04307
Average	Repeat 1											8.09812	7.24587	8.89973	6.30019
	Repeat 2											8.25237	7.07852	9.60064	6.22976
	Repeat 3											7.29352	7.24007	9.17	6.30574
dongsheng		Photo					Trmmol					WUE
		2L1H	3L1H	4L1H	CK		2L1H	3L1H	4L1H	CK		2L1H	3L1H	4L1H	CK
Upper	Repeat 1	28.3624	37.9085	27.1198	42.0374		3.33956	3.35151	2.26148	6.66863		8.49286	11.3109	11.9921	6.30375
	Repeat 2	33.9599	41.2974	31.322	42.5304		3.17089	3.47366	2.82604	6.53243		10.7099	11.8887	11.0833	6.51066
	Repeat 3	29.1401	40.6532	28.9207	37.064		3.06491	3.45815	2.49681	5.66557		9.50765	11.7558	11.583	6.54197
Middle	Repeat 1	28.6338	37.8268	29.9595	37.6753		3.59225	3.8669	2.93005	6.9155		7.97101	9.78221	10.2249	5.44795
	Repeat 2	31.5225	40.5932	32.2791	36.232		3.49462	3.78856	3.39641	6.9901		9.02028	10.7147	9.50386	5.18333
	Repeat 3	31.1932	33.842	28.3638	35.0203		3.67789	3.58105	2.77567	7.38385		8.48125	9.45031	10.2187	4.74283
Lower	Repeat 1	31.4826	27.7702	27.4703	35.5351		3.35161	3.75752	2.89985	4.55377		9.39328	7.39059	9.47298	7.80344
	Repeat 2	30.8793	25.37	28.256	33.089		3.10095	3.31476	2.64851	3.85044		9.95799	7.65364	10.6687	8.59356
	Repeat 3	35.0403	31.0071	25.6165	36.8579		3.33603	3.64922	2.54275	4.90474		10.5036	8.4969	10.0743	7.51474
Average	Repeat 1											8.61905	9.49456	10.5633	6.51838
	Repeat 2											9.89606	10.0857	10.4186	6.76252
	Repeat 3											9.49751	9.90099	10.6254	6.26651

## Sheet: Ce
wenduhua		Photo					Ci					Ce
		2L1H	3L1H	4L1H	CK		2L1H	3L1H	4L1H	CK		2L1H	3L1H	4L1H	CK
Upper	Repeat 1	28.4219	32.5743	21.7564	33.8636	上	114.677	208.727	116.835	216.887	上	0.247844	0.156062	0.186214	0.156135
	Repeat 2	29.9855	31.1689	26.1228	34.8449		130.963	209.511	120.743	216.731		0.228962	0.14877	0.21635	0.160775
	Repeat 3	24.0616	31.5027	23.6618	31.1906		114.949	208.845	115.767	218.484		0.209324	0.150842	0.204392	0.142759
Middle	Repeat 1	28.6338	33.2686	23.8598	32.6179	中	169.492	214.823	129.283	220.056	中	0.168939	0.154865	0.184556	0.148225
	Repeat 2	27.5588	31.3072	21.5225	30.1758		158.024	209.354	125.543	220.604		0.174396	0.149542	0.171435	0.136787
	Repeat 3	25.2274	31.9765	21.1932	33.7435		140.2	208.815	119.161	222.229		0.179939	0.153133	0.177853	0.151841
Lower	Repeat 1	26.3206	33.1822	23.8386	35.4311	下	116.734	227.608	101.964	227.621	下	0.225474	0.145786	0.233794	0.155658
	Repeat 2	28.7692	32.3681	28.2066	32.9546		127.994	218.572	104.569	219.708		0.22477	0.148089	0.269742	0.149993
	Repeat 3	27.4613	33.1524	26.9274	32.3929		111.573	215.35	101.731	215.183		0.246129	0.153946	0.264691	0.150536
Average	Repeat 1											0.214086	0.152238	0.201521	0.153339
	Repeat 2											0.209376	0.1488	0.219176	0.149185
	Repeat 3											0.211797	0.152641	0.215645	0.148379
dongsheng		Photo					Ci					Ce
		2L1H	3L1H	4L1H	CK		2L1H	3L1H	4L1H	CK		2L1H	3L1H	4L1H	CK
Upper	Repeat 1	28.3624	37.9085	27.1198	42.0374	上	267.152	314.806	137.6	373.3	上	0.106166	0.120419	0.197092	0.11261
	Repeat 2	33.9599	41.2974	31.322	42.5304		278.839	358.033	182.398	386.192		0.121791	0.115345	0.171724	0.110128
	Repeat 3	29.1401	40.6532	28.9207	37.064		265.785	331.724	168.685	337.907		0.109638	0.122551	0.171448	0.109687
Middle	Repeat 1	28.6338	37.8268	29.9595	37.6753	中	256.647	352.66	158.024	431.727	中	0.111569	0.107261	0.189588	0.0872664
	Repeat 2	31.5225	40.5932	32.2791	36.232		262.623	410.868	169.492	436.236		0.12003	0.0987986	0.190446	0.0830561
	Repeat 3	31.1932	33.842	28.3638	35.0203		272.795	394.24	140.2	414.175		0.114347	0.085841	0.202309	0.0845545
Lower	Repeat 1	31.4826	27.7702	27.4703	35.5351	下	246.04	332.229	166.221	380.159	下	0.127957	0.0835877	0.165264	0.0934743
	Repeat 2	30.8793	25.37	28.256	33.089		240.927	358.129	175.784	379.269		0.128169	0.0708402	0.160743	0.087244
	Repeat 3	35.0403	31.0071	25.6165	36.8579		301.867	394.446	140.436	365.984		0.116079	0.0786091	0.182407	0.100709
Average	Repeat 1											0.115231	0.103756	0.183981	0.0977837
	Repeat 2											0.12333	0.0949947	0.174304	0.0934759
	Repeat 3											0.113354	0.0956671	0.185388	0.0983168

## Sheet: Root dry weight
	wenduhua
		Soil layer	Three plants				per plant
			Repeat 1	Repeat 2	Repeat 3		Repeat 1	Repeat 2	Repeat 3
	2L1H	0-20	51.42	49.95	52.62		17.14	16.65	17.54
	3L1H	0-20	60.06	57.3	63.12		20.02	19.1	21.04
	4L1H	0-20	45.54	46.95	42.36		15.18	15.65	14.12
	CK	0-20	65.25	68.16	69.15		21.75	22.72	23.05
			Repeat 1	Repeat 2	Repeat 3		Repeat 1	Repeat 2	Repeat 3
	2L1H	20-40	1.59	1.62	1.29		0.53	0.54	0.43
	3L1H	20-40	0.63	0.93	0.84		0.21	0.31	0.28
	4L1H	20-40	0.42	0.69	0.48		0.14	0.23	0.16
	CK	20-40	3.63	4.44	3.69		1.21	1.48	1.23
			Repeat 1	Repeat 2	Repeat 3		Repeat 1	Repeat 2	Repeat 3
	2L1H	40-60	0.66	0.54	0.42		0.22	0.18	0.14
	3L1H	40-60	1.02	0.78	0.99		0.34	0.26	0.33
	4L1H	40-60	0.42	0.48	0.54		0.14	0.16	0.18
	CK	40-60	1.14	1.38	1.47		0.38	0.46	0.49
	dongsheng
		Soil layer	Three plants				per plant
			Repeat 1	Repeat 2	Repeat 3		Repeat 1	Repeat 2	Repeat 3
	2L1H	0-20	51.84	57.36	53.1		17.28	19.12	17.7
	3L1H	0-20	62.37	67.62	62.52		20.79	22.54	20.84
	4L1H	0-20	48.51	48.66	51.75		16.17	16.22	17.25
	CK	0-20	74.25	69.6	71.7		24.75	23.2	23.9
			Repeat 1	Repeat 2	Repeat 3		Repeat 1	Repeat 2	Repeat 3
	2L1H	20-40	3.09	2.76	3.36		1.03	0.92	1.12
	3L1H	20-40	2.16	1.95	2.28		0.72	0.65	0.76
	4L1H	20-40	2.37	2.73	2.7		0.79	0.91	0.9
	CK	20-40	2.58	2.64	2.43		0.86	0.88	0.81
			Repeat 1	Repeat 2	Repeat 3		Repeat 1	Repeat 2	Repeat 3
	2L1H	40-60	0.36	0.51	0.45		0.12	0.17	0.15
	3L1H	40-60	0.66	0.57	0.45		0.22	0.19	0.15
	4L1H	40-60	1.02	1.26	0.87		0.34	0.42	0.29
	CK	40-60	0.9	0.72	0.81		0.3	0.24	0.27

## Sheet: Root morphological characterist
	Three plants				per plant						Three plants				per plant
wenduhua	Length(cm)				Length(cm)					dongsheng	Length(cm)				Length(cm)
	Repeat 1	Repeat 2	Repeat 3		Repeat 1	Repeat 2	Repeat 3				Repeat 1	Repeat 2	Repeat 3		Repeat 1	Repeat 2	Repeat 3
2L1H	12858.8	12440.9	13113.2		4286.26	4146.96	4371.06			2L1H	15638	15344.3	14460		5212.65	5114.77	4820.01
3L1H	15240.2	16143	14713.9		5080.08	5381.01	4904.64			3L1H	17599	17312.6	18005.6		5866.34	5770.85	6001.87
4L1H	12542	12360.4	13209.2		4180.67	4120.14	4403.06			4L1H	14588.3	13627.6	12987.3		4862.78	4542.53	4329.09
CK	15096.3	16412.1	15021.7		5032.09	5470.69	5007.22			CK	18797.7	19808.8	19357.6		6265.9	6602.95	6452.53
	SurfArea(cm2)				SurfArea(cm2)						SurfArea(cm2)				SurfArea(cm2)
	Repeat 1	Repeat 2	Repeat 3		Repeat 1	Repeat 2	Repeat 3				Repeat 1	Repeat 2	Repeat 3		Repeat 1	Repeat 2	Repeat 3
2L1H	3986	4045.2	3877.72		1328.67	1348.4	1292.57			2L1H	4933.26	4925.31	4553.44		1644.42	1641.77	1517.81
3L1H	4646.55	5088.51	4889.4		1548.85	1696.17	1629.8			3L1H	6037.82	5343.97	5584.31		2012.61	1781.32	1861.44
4L1H	3955.39	3782.25	4106.73		1318.46	1260.75	1368.91			4L1H	4445.29	4238.46	4095.68		1481.76	1412.82	1365.23
CK	4809.96	5216.26	4814.06		1603.32	1738.75	1604.69			CK	6022.36	6395.92	6273.88		2007.45	2131.97	2091.29
	RootVolume(cm3)				RootVolume(cm3)						RootVolume(cm3)				RootVolume(cm3)
	Repeat 1	Repeat 2	Repeat 3		Repeat 1	Repeat 2	Repeat 3				Repeat 1	Repeat 2	Repeat 3		Repeat 1	Repeat 2	Repeat 3
2L1H	98.325	104.669	91.25		32.775	34.8897	30.4167			2L1H	123.845	125.808	114.103		41.2817	41.936	38.0343
3L1H	112.735	127.639	129.292		37.5783	42.5463	43.0973			3L1H	164.839	131.267	137.823		54.9463	43.7557	45.941
4L1H	99.266	92.099	101.603		33.0887	30.6997	33.8677			4L1H	107.791	104.903	102.784		35.9303	34.9677	34.2613
CK	121.956	131.93	122.771		40.652	43.9767	40.9237			CK	153.539	164.337	161.812		51.1797	54.779	53.9373
	Forks				Forks						Forks				Forks
	Repeat 1	Repeat 2	Repeat 3		Repeat 1	Repeat 2	Repeat 3				Repeat 1	Repeat 2	Repeat 3		Repeat 1	Repeat 2	Repeat 3
2L1H	48879	45390	45162		16293	15130	15054			2L1H	61914	65052	68592		20638	21684	22864
3L1H	47913	52437	51528		15971	17479	17176			3L1H	72669	67437	69885		24223	22479	23295
4L1H	39402	38943	35175		13134	12981	11725			4L1H	58020	62814	63663		19340	20938	21221
CK	60528	56130	59862		20176	18710	19954			CK	87141	84705	78438		29047	28235	26146
	AvgDiam(mm)				AvgDiam(mm)						AvgDiam(mm)				AvgDiam(mm)
	Repeat 1	Repeat 2	Repeat 3		Repeat 1	Repeat 2	Repeat 3				Repeat 1	Repeat 2	Repeat 3		Repeat 1	Repeat 2	Repeat 3
2L1H	0.986707	1.015	0.96128		0.986707	1.015	0.96128			2L1H	1.00416	1.02173	1.00235		1.00416	1.02173	1.00235
3L1H	0.970486	1.00336	1.05774		0.970486	1.00336	1.05774			3L1H	1.09205	0.982546	0.987215		1.09205	0.982546	0.987215
4L1H	1.00386	0.95402	0.989626		1.00386	0.95402	0.989626			4L1H	0.969939	0.990009	1.00383		0.969939	0.990009	1.00383
CK	0.984196	1.05169	1.0201		0.984196	1.05169	1.0201			CK	1.01979	1.02776	1.03166		1.01979	1.02776	1.03166

## Sheet: Root shoot ratio
	wenduhua						dongsheng							wenduhua						dongsheng
			Shoot dry weight	Root dry weight	Root shoot ratio				Shoot dry weight	Root dry weight	Root shoot ratio					Shoot dry weight	Root dry weight	Root shoot ratio				Shoot dry weight	Root dry weight	Root shoot ratio
	2L1H	Repeat 1	0.067	0.101	1.50746		2L1H	Repeat 1	0.084	0.121	1.44048			2L1H	Repeat 1	167.755	17.89	0.106644		2L1H	Repeat 1	167.005	18.43	0.110356
		Repeat 2	0.056	0.082	1.46429			Repeat 2	0.079	0.122	1.5443				Repeat 2	163.51	17.37	0.106232			Repeat 2	173.517	20.21	0.116473
		Repeat 3	0.078	0.122	1.5641			Repeat 3	0.083	0.123	1.48193				Repeat 3	164.755	18.11	0.109921			Repeat 3	170.028	18.97	0.11157
		Repeat 4	0.075	0.113	1.50667			Repeat 4	0.072	0.105	1.45833
		Repeat 5	0.059	0.088	1.49153			Repeat 5	0.079	0.114	1.44304			3L1H	Repeat 1	175.247	20.57	0.117377		3L1H	Repeat 1	180.135	21.73	0.120632
		Repeat 6	0.063	0.105	1.66667			Repeat 6	0.069	0.111	1.6087				Repeat 2	169.183	19.67	0.116265			Repeat 2	182.55	23.38	0.128075
		Repeat 7	0.069	0.105	1.52174			Repeat 7	0.064	0.102	1.59375				Repeat 3	187.361	21.65	0.115552			Repeat 3	182.195	21.75	0.119378
		Repeat 8	0.065	0.097	1.49231			Repeat 8	0.084	0.124	1.47619
		Repeat 9	0.069	0.097	1.4058			Repeat 9	0.085	0.123	1.44706			4L1H	Repeat 1	146.219	15.46	0.105732		4L1H	Repeat 1	159.165	17.3	0.108692
		Repeat 10	0.071	0.101	1.42254			Repeat 10	0.078	0.118	1.51282				Repeat 2	148.998	16.04	0.107652			Repeat 2	156.565	17.55	0.112094
															Repeat 3	143.45	14.46	0.100802			Repeat 3	162.595	18.44	0.113411
	3L1H	Repeat 1	0.118	0.131	1.11017		3L1H	Repeat 1	0.133	0.156	1.17293			CK	Repeat 1	173.461	23.34	0.134555		CK	Repeat 1	192.245	25.91	0.134776
		Repeat 2	0.122	0.133	1.09016			Repeat 2	0.132	0.142	1.07576				Repeat 2	181.678	24.66	0.135734			Repeat 2	181.76	24.32	0.133803
		Repeat 3	0.116	0.132	1.13793			Repeat 3	0.109	0.138	1.26606				Repeat 3	195.227	24.77	0.126878			Repeat 3	187.353	24.98	0.133332
		Repeat 4	0.115	0.129	1.12174			Repeat 4	0.107	0.136	1.27103
		Repeat 5	0.098	0.123	1.2551			Repeat 5	0.114	0.142	1.24561
		Repeat 6	0.096	0.108	1.125			Repeat 6	0.117	0.138	1.17949
		Repeat 7	0.12	0.142	1.18333			Repeat 7	0.118	0.137	1.16102
		Repeat 8	0.097	0.124	1.27835			Repeat 8	0.122	0.144	1.18033
		Repeat 9	0.116	0.136	1.17241			Repeat 9	0.109	0.136	1.24771
		Repeat 10	0.094	0.115	1.2234			Repeat 10	0.115	0.139	1.2087
	4L1H	Repeat 1	0.204	0.144	0.705882		4L1H	Repeat 1	0.258	0.198	0.767442
		Repeat 2	0.214	0.153	0.714953			Repeat 2	0.221	0.172	0.778281
		Repeat 3	0.245	0.178	0.726531			Repeat 3	0.267	0.204	0.764045
		Repeat 4	0.201	0.157	0.781095			Repeat 4	0.235	0.168	0.714894
		Repeat 5	0.206	0.154	0.747573			Repeat 5	0.252	0.189	0.75
		Repeat 6	0.207	0.159	0.768116			Repeat 6	0.237	0.162	0.683544
		Repeat 7	0.238	0.145	0.609244			Repeat 7	0.254	0.173	0.681102
		Repeat 8	0.195	0.147	0.753846			Repeat 8	0.261	0.185	0.708812
		Repeat 9	0.193	0.137	0.709845			Repeat 9	0.228	0.173	0.758772
		Repeat 10	0.202	0.143	0.707921			Repeat 10	0.222	0.166	0.747748

[truncated: 3 more sheets: Correlation analysis, PCA, Sheet4]
